# Supplementary material for: Dietary Intake and Diabetic Retinopathy: A Systematic Review of the Literature
Source: Nutrients. 2022 Nov 25;14(23):5021. doi: 10.3390/nu14235021 (PMC9735534; doi:10.3390/nu14235021)
Supplement: Supplementary file 1 [file nutrients-14-05021-s001.zip]

Archive with 1 entries (1 files):
- nutrients-1984536-supplementary.pdf
